# Supplementary material for: Alberta Family Caregiver Strategy and Action Plan: Enhancing Integration Across Health and Social Care Systems
Source: Int J Environ Res Public Health. 2026 Jan 22;23(1):137. doi: 10.3390/ijerph23010137 (PMC12840734; doi:10.3390/ijerph23010137)
Supplement: Supplementary file 1 [file ijerph-23-00137-s001.zip]

Archive with 1 entries (1 files):
- ijerph-4046840-supplementary.pdf
